# Supplementary material for: Genome Wide Assessment of Genetic Variation and Population Distinctiveness of the Pig Family in South Africa
Source: Front Genet. 2020 May 7;11:344. doi: 10.3389/fgene.2020.00344 (PMC7221027; doi:10.3389/fgene.2020.00344)
Supplement: TABLE S3 — FST between SA populations and genotypes from Burgos-Paz et al. (2013). [file Table_3.XLSX]

## Sheet: Fst between SA populations and 
Table S3 |Fst between SA populations and genotypes from Burgos-Paz (2013)
Country	Family ID	MOP	CAP	ORT	ALN	LWT	DUR	SAL	KOL	WIN	WAT	VIT	WBO	BSP	ESIB	PTBI	LRDK	LRNL	LRUS	LWDK	LWNL	LWUS	DUDK	DUNL	DUUS	CNMS	CNXI	CNJH	CNJQ	HSGB	HSUS	ARFP	ARFO	ARMS	CRCR	CUEA	CUWE	MXCU	GPCR	GUCR	USGH	MXHL	BRMT	BRMO	BRNI	USOB	PECR	BRPU	ITSI
SA Populations	MOP
	CAP	0.021
	ORT	0.033	0.026
	ALN	0.05	0.051	0.029
	LWT	0.082	0.065	0.09	0.119
	DUR	0.116	0.108	0.122	0.145	0.149
	SAL	0.092	0.074	0.091	0.121	0.114	0.17
	KOL	0.113	0.109	0.122	0.15	0.169	0.195	0.189
	WIN	0.065	0.062	0.087	0.111	0.132	0.175	0.137	0.169
	WAT	0.242	0.242	0.255	0.301	0.326	0.363	0.339	0.375	0.332
	VIT	0.212	0.218	0.235	0.268	0.288	0.353	0.305	0.35	0.304	0.589
	WBO	0.177	0.173	0.176	0.225	0.229	0.27	0.24	0.302	0.246	0.561	0.633
	BSP	0.118	0.118	0.124	0.161	0.192	0.237	0.208	0.269	0.211	0.077	0.7	0.537
Spain	ESIB	0.103	0.091	0.109	0.149	0.15	0.182	0.16	0.207	0.148	0.372	0.392	0.242	0.222
Portugal	PTBI	0.071	0.054	0.074	0.098	0.094	0.145	0.104	0.164	0.12	0.343	0.314	0.223	0.192	0.116
Denmark, Holland, USA	LRDK	0.141	0.113	0.139	0.186	0.175	0.235	0.114	0.28	0.205	0.546	0.533	0.364	0.427	0.247	0.163
	LRNL	0.084	0.058	0.08	0.114	0.106	0.166	0.063	0.176	0.132	0.398	0.322	0.232	0.223	0.161	0.09	0.068
	LRUS	0.066	0.045	0.066	0.097	0.098	0.153	0.05	0.17	0.121	0.387	0.326	0.233	0.206	0.146	0.075	0.083	0.025
	LWDK	0.133	0.124	0.139	0.177	0.12	0.238	0.182	0.253	0.197	0.527	0.501	0.366	0.371	0.228	0.162	0.243	0.166	0.159
	LWNL	0.06	0.047	0.066	0.103	0.05	0.163	0.107	0.181	0.126	0.42	0.377	0.261	0.239	0.154	0.097	0.166	0.087	0.083	0.12
	LWUS	0.069	0.051	0.074	0.105	0.033	0.161	0.103	0.162	0.121	0.36	0.298	0.225	0.184	0.147	0.078	0.151	0.092	0.081	0.082	0.033
Denmark, Holland, USA	DUDK	0.123	0.119	0.136	0.165	0.163	0.125	0.183	0.222	0.199	0.512	0.512	0.353	0.367	0.235	0.164	0.271	0.172	0.159	0.261	0.178	0.158
	DUNL	0.093	0.087	0.105	0.14	0.128	0.095	0.156	0.211	0.176	0.523	0.511	0.336	0.396	0.198	0.127	0.236	0.137	0.111	0.214	0.141	0.115	0.043
	DUUS	0.1	0.094	0.105	0.128	0.135	0.057	0.155	0.191	0.161	0.376	0.352	0.25	0.22	0.17	0.126	0.216	0.144	0.129	0.207	0.14	0.143	0.077	0.035
China	CNMS	0.141	0.147	0.143	0.164	0.216	0.25	0.213	0.261	0.21	0.369	0.384	0.391	0.25	0.274	0.226	0.358	0.239	0.218	0.351	0.242	0.224	0.318	0.314	0.245
	CNXI	0.153	0.156	0.158	0.176	0.229	0.272	0.23	0.261	0.217	0.43	0.38	0.403	0.325	0.303	0.233	0.36	0.239	0.228	0.351	0.252	0.231	0.344	0.321	0.259	0.21
	CNJH	0.173	0.175	0.179	0.197	0.251	0.279	0.245	0.273	0.245	0.438	0.456	0.437	0.349	0.303	0.255	0.41	0.287	0.268	0.391	0.301	0.266	0.371	0.372	0.278	0.204	0.237
	CNJQ	0.14	0.138	0.143	0.164	0.204	0.242	0.203	0.248	0.202	0.416	0.393	0.396	0.305	0.278	0.211	0.336	0.218	0.211	0.325	0.23	0.205	0.326	0.303	0.233	0.169	0.199	0.211
UK	HSGB	0.138	0.116	0.145	0.18	0.178	0.219	0.188	0.244	0.191	0.466	0.452	0.345	0.336	0.226	0.162	0.278	0.177	0.175	0.288	0.186	0.166	0.27	0.246	0.214	0.313	0.325	0.371	0.306
US	HSUS	0.121	0.11	0.132	0.165	0.158	0.2	0.176	0.234	0.183	0.474	0.444	0.337	0.333	0.21	0.15	0.258	0.164	0.15	0.232	0.159	0.141	0.239	0.21	0.188	0.297	0.309	0.361	0.294	0.094
Argentina	ARFP	0.076	0.06	0.083	0.116	0.116	0.14	0.126	0.18	0.124	0.415	0.396	0.26	0.252	0.126	0.109	0.197	0.112	0.105	0.179	0.11	0.1	0.176	0.141	0.117	0.267	0.285	0.302	0.246	0.195	0.179
	ARFO	0.05	0.043	0.056	0.087	0.102	0.125	0.113	0.148	0.11	0.339	0.319	0.212	0.179	0.083	0.091	0.182	0.106	0.09	0.161	0.091	0.088	0.139	0.116	0.105	0.212	0.239	0.257	0.212	0.165	0.143	0.073
	ARMS	0.043	0.033	0.05	0.079	0.093	0.117	0.094	0.149	0.093	0.321	0.314	0.208	0.158	0.084	0.074	0.159	0.09	0.073	0.156	0.079	0.083	0.146	0.108	0.103	0.191	0.213	0.233	0.186	0.152	0.129	0.073	0.046
Costa Rica	CRCR	0.059	0.055	0.062	0.088	0.112	0.131	0.114	0.156	0.116	0.333	0.303	0.221	0.177	0.108	0.099	0.181	0.115	0.097	0.173	0.103	0.103	0.147	0.116	0.105	0.195	0.22	0.241	0.192	0.166	0.16	0.095	0.057	0.062
Cuba	CUEA	0.027	0.016	0.033	0.062	0.083	0.118	0.1	0.139	0.09	0.353	0.328	0.227	0.175	0.093	0.067	0.166	0.078	0.065	0.145	0.062	0.068	0.14	0.101	0.093	0.19	0.212	0.244	0.186	0.152	0.132	0.065	0.045	0.038	0.044
	CUWE	0.069	0.055	0.075	0.1	0.114	0.127	0.124	0.164	0.12	0.345	0.316	0.221	0.195	0.115	0.093	0.189	0.105	0.101	0.192	0.108	0.109	0.166	0.135	0.117	0.218	0.232	0.252	0.208	0.157	0.147	0.105	0.074	0.069	0.078	0.062
Mexico	MXCU	0.104	0.097	0.112	0.134	0.151	0.185	0.167	0.197	0.164	0.453	0.424	0.333	0.328	0.196	0.153	0.283	0.157	0.152	0.249	0.16	0.138	0.244	0.208	0.169	0.281	0.294	0.319	0.272	0.241	0.221	0.162	0.123	0.133	0.132	0.131	0.146
Guadeloupe	GPCR	0.083	0.08	0.088	0.137	0.132	0.172	0.145	0.212	0.15	0.49	0.479	0.332	0.349	0.154	0.129	0.242	0.142	0.118	0.226	0.132	0.115	0.223	0.193	0.148	0.289	0.31	0.353	0.276	0.241	0.216	0.133	0.107	0.107	0.12	0.097	0.133	0.197
Guatemala	GUCR	0.061	0.059	0.072	0.105	0.125	0.149	0.123	0.167	0.116	0.328	0.322	0.231	0.179	0.109	0.099	0.198	0.122	0.101	0.187	0.116	0.113	0.178	0.149	0.128	0.213	0.238	0.255	0.217	0.178	0.159	0.113	0.072	0.064	0.077	0.06	0.095	0.156	0.132
US	USGH	0.117	0.109	0.12	0.157	0.159	0.209	0.16	0.213	0.169	0.397	0.376	0.292	0.267	0.192	0.151	0.265	0.172	0.154	0.244	0.167	0.154	0.237	0.204	0.182	0.269	0.284	0.314	0.258	0.223	0.205	0.165	0.148	0.134	0.138	0.134	0.154	0.224	0.195	0.159
Mexico	MXHL	0.05	0.046	0.058	0.077	0.11	0.117	0.113	0.138	0.108	0.342	0.319	0.227	0.176	0.108	0.09	0.183	0.107	0.088	0.181	0.099	0.096	0.143	0.118	0.102	0.201	0.222	0.25	0.189	0.169	0.146	0.078	0.051	0.054	0.062	0.037	0.078	0.074	0.108	0.075	0.153
Brazil	BRMT	0.084	0.077	0.087	0.113	0.136	0.17	0.143	0.198	0.134	0.37	0.352	0.249	0.209	0.128	0.119	0.224	0.147	0.123	0.204	0.137	0.125	0.208	0.176	0.161	0.22	0.25	0.264	0.214	0.21	0.186	0.127	0.092	0.056	0.11	0.084	0.118	0.186	0.148	0.111	0.183	0.1
	BRMO	0.091	0.088	0.097	0.125	0.12	0.145	0.135	0.197	0.157	0.394	0.362	0.261	0.238	0.159	0.126	0.212	0.127	0.111	0.208	0.128	0.119	0.194	0.15	0.125	0.256	0.265	0.305	0.246	0.213	0.185	0.142	0.105	0.084	0.116	0.097	0.117	0.189	0.169	0.131	0.178	0.107	0.142
	BRNI	0.031	0.033	0.034	0.076	0.107	0.14	0.123	0.194	0.13	0.498	0.52	0.335	0.405	0.149	0.112	0.206	0.105	0.083	0.19	0.096	0.073	0.179	0.139	0.095	0.251	0.26	0.327	0.239	0.242	0.193	0.115	0.07	0.049	0.077	0.067	0.095	0.204	0.172	0.107	0.167	0.076	0.072	0.116
US	USOB	0.072	0.069	0.073	0.109	0.135	0.154	0.126	0.178	0.132	0.41	0.37	0.26	0.248	0.143	0.103	0.213	0.118	0.105	0.215	0.128	0.12	0.191	0.157	0.125	0.248	0.262	0.294	0.235	0.187	0.172	0.117	0.091	0.092	0.097	0.077	0.105	0.177	0.151	0.109	0.162	0.102	0.129	0.142	0.123
Peru	PECR	0.068	0.059	0.072	0.109	0.113	0.136	0.123	0.161	0.118	0.316	0.314	0.211	0.17	0.091	0.092	0.192	0.12	0.097	0.181	0.114	0.103	0.169	0.14	0.122	0.215	0.241	0.25	0.216	0.168	0.154	0.098	0.052	0.071	0.076	0.06	0.083	0.139	0.125	0.074	0.149	0.074	0.12	0.115	0.104	0.102
Brazil	BRPU	0.105	0.094	0.11	0.141	0.163	0.192	0.148	0.203	0.159	0.414	0.386	0.303	0.264	0.174	0.15	0.251	0.148	0.134	0.226	0.161	0.154	0.231	0.208	0.18	0.249	0.268	0.298	0.248	0.23	0.2	0.148	0.12	0.099	0.127	0.102	0.139	0.212	0.193	0.133	0.178	0.125	0.123	0.155	0.131	0.157	0.139
Italy	ITSI	0.044	0.032	0.055	0.093	0.092	0.146	0.109	0.159	0.1	0.436	0.429	0.244	0.254	0.084	0.078	0.17	0.082	0.073	0.148	0.067	0.067	0.167	0.138	0.124	0.261	0.291	0.316	0.244	0.176	0.158	0.069	0.051	0.044	0.067	0.042	0.077	0.158	0.11	0.079	0.147	0.069	0.095	0.118	0.09	0.105	0.076	0.133
Poland, Hungary, Tunisia	WBPOE	0.112	0.102	0.119	0.162	0.171	0.201	0.181	0.219	0.172	0.484	0.492	0.291	0.353	0.131	0.139	0.269	0.16	0.154	0.235	0.176	0.158	0.264	0.23	0.185	0.335	0.342	0.376	0.325	0.245	0.228	0.126	0.117	0.112	0.141	0.118	0.15	0.224	0.202	0.146	0.224	0.133	0.157	0.187	0.197	0.164	0.13	0.203	0.118
	WBTNE	0.141	0.131	0.154	0.192	0.196	0.228	0.204	0.247	0.2	0.488	0.504	0.332	0.367	0.18	0.177	0.31	0.203	0.186	0.292	0.219	0.192	0.276	0.256	0.206	0.343	0.367	0.386	0.337	0.284	0.263	0.188	0.153	0.156	0.174	0.17	0.176	0.27	0.252	0.181	0.244	0.174	0.201	0.227	0.249	0.207	0.15	0.238	0.16
US	USYU	0.141	0.13	0.151	0.186	0.202	0.246	0.195	0.24	0.198	0.452	0.471	0.358	0.328	0.196	0.177	0.304	0.193	0.18	0.263	0.219	0.192	0.302	0.281	0.226	0.319	0.334	0.376	0.323	0.264	0.237	0.189	0.167	0.161	0.176	0.161	0.185	0.244	0.238	0.167	0.247	0.161	0.205	0.213	0.251	0.194	0.169	0.22	0.18
Ecuador	ECCR	0.025	0.017	0.034	0.067	0.084	0.107	0.095	0.141	0.086	0.389	0.386	0.222	0.208	0.076	0.073	0.163	0.078	0.06	0.144	0.058	0.067	0.116	0.086	0.077	0.215	0.24	0.273	0.209	0.154	0.123	0.046	0.024	0.03	0.041	0.01	0.056	0.124	0.093	0.055	0.137	0.037	0.084	0.098	0.06	0.068	0.047	0.114	0.023
Colombia	COZU	0.098	0.097	0.1	0.138	0.15	0.188	0.156	0.195	0.164	0.391	0.382	0.272	0.249	0.157	0.138	0.262	0.157	0.145	0.239	0.159	0.144	0.217	0.197	0.172	0.261	0.272	0.299	0.257	0.231	0.207	0.161	0.108	0.118	0.121	0.103	0.136	0.194	0.182	0.132	0.194	0.119	0.165	0.164	0.17	0.158	0.119	0.175	0.131
Bolivia	BOCR	0.04	0.027	0.042	0.091	0.094	0.135	0.103	0.176	0.112	0.449	0.464	0.282	0.307	0.097	0.08	0.171	0.087	0.065	0.158	0.073	0.066	0.153	0.116	0.103	0.261	0.288	0.338	0.255	0.183	0.146	0.075	0.033	0.051	0.057	0.039	0.076	0.161	0.128	0.069	0.162	0.059	0.109	0.112	0.083	0.094	0.051	0.147	0.043
Colombia	COCR	0.042	0.032	0.043	0.069	0.09	0.121	0.101	0.137	0.094	0.312	0.291	0.201	0.161	0.101	0.081	0.176	0.094	0.081	0.165	0.083	0.084	0.135	0.115	0.102	0.173	0.191	0.209	0.17	0.156	0.139	0.075	0.045	0.049	0.053	0.029	0.064	0.123	0.102	0.068	0.133	0.053	0.1	0.101	0.053	0.088	0.056	0.114	0.057
Spain	ESCN	0.11	0.101	0.112	0.148	0.144	0.207	0.141	0.246	0.186	0.492	0.511	0.342	0.362	0.212	0.138	0.242	0.127	0.13	0.229	0.139	0.118	0.239	0.213	0.182	0.315	0.331	0.386	0.31	0.257	0.235	0.187	0.138	0.141	0.151	0.139	0.163	0.233	0.22	0.173	0.235	0.146	0.2	0.191	0.204	0.175	0.169	0.216	0.146
[truncated: 8 more columns]
